# Supplementary material for: C-Methylated Spermidine Derivatives: Convenient Syntheses and Antizyme-Related Effects
Source: Biomolecules. 2023 May 31;13(6):916. doi: 10.3390/biom13060916 (PMC10296195; doi:10.3390/biom13060916)
Supplement: Supplementary file 1 [file biomolecules-13-00916-s001.zip]

Archive with 13 entries (13 files):
- Figure S1.tif
- Figure S10.tiff
- Figure S11.tiff
- Figure S12.tiff
- Figure S13.tiff
- Figure S2.tif
- Figure S3.tif
- Figure S4.tiff
- Figure S5.tiff
- Figure S6.tiff
- Figure S7.tif
- Figure S8.tiff
- Figure S9.tiff
